# Supplementary material for: Mismatch Repair Protein Msh2 Is Necessary for Macronuclear Stability and Micronuclear Division in Tetrahymena thermophila
Source: Int J Mol Sci. 2023 Jun 23;24(13):10559. doi: 10.3390/ijms241310559 (PMC10342086; doi:10.3390/ijms241310559)
Supplement: Supplementary file 1 [file ijms-24-10559-s001.zip]

Archive with 2 entries (2 files):
- ijms-Msh2-Supplementary File1(1).pdf
- ijms-Msh2-Supplementary File2.xlsx
